# Supplementary material for: The metabolomics approach revealed a distinctive metabolomics pattern associated with hyperthyroidism treatment
Source: Front Endocrinol (Lausanne). 2022 Nov 10;13:1050201. doi: 10.3389/fendo.2022.1050201 (PMC9685425; doi:10.3389/fendo.2022.1050201)
Supplement: Supplementary file 1 [file Table_1.xlsx]

## Sheet: Sheet1
Table 1. Significantly altered metabolites (in multivariate and univariate analyses) in transition form hyperthyrdosim to euthyroidism upon treatment with carbimazole.
No.	Compound	m/z	Adjusted p-value (FDR)	FC	log2(FC)	AUC
1	2,3-Dimethyl-2-cyclohexen-1-one	142.123	0.029492	2.1169	1.0819	0.5975
2	L-Cystine	143.001	0.029492	0.42725	-1.2268	0.9225
3	3,6-Nonadienal	156.139	0.021487	7.1935	2.8467	0.7925
4	ciEthyl 2,4-dimethyl-1,3-dioxolane-2-acetate	171.101	0.043443	2.808	1.4895	0.6225
5	N-Nonanoylglycine	180.137	0.041005	1.89	0.91839	0.6375
6	Diethylthiophosphate	184.028	0.032487	1.7411	0.79998	0.67
7	PC(18:1/2:0)	184.134	0.021487	2.735	1.4516	0.51
8	Lithocholate 3-O-glucuronide	185.117	0.036475	1.7775	0.82989	0.6825
9	Heptanoylglycine	186.112	0.032057	5.5056	2.4609	0.61
10	alpha-Fluoro-beta-ureidopropionic acid	189.007	0.029492	0.44835	-1.1573	0.935
11	Undecanedioic acid	197.116	0.049841	3.2685	1.7086	0.54
12	Tryptamine	199.064	0.015934	2.4011	1.2637	0.6725
13	Capryloylglycine	200.127	0.02248	12.452	3.6383	0.6725
14	2-Dodecanone	202.218	0.0058524	3.586	1.8424	0.82
15	Dodecanoic acid	218.212	0.00040018	3.9396	1.9781	0.85
16	2-Tetradecanone	230.249	0.0013818	3.4647	1.7927	0.8475
17	Cycloheptadecen-1-one	233.226	0.046055	2.2228	1.1524	0.5925
18	3-Hydroxydodecanoic acid	234.207	0.011	4.8902	2.2899	0.7875
19	Chlorobenzene	242.048	0.029492	2.3015	1.2026	0.5625
20	L-Kynurenine	247.049	0.021487	0.16908	-2.5642	0.95
21	Tetradecanal	254.247	0.049841	3.0534	1.6104	0.725
22	3-(5,6,6-Trimethylbicyclo[2.2.1]hept-1-yl)cyclohexanol	254.248	0.032057	2.8506	1.5112	0.74
23	12-Methyltridecanal	254.249	0.021487	2.1879	1.1295	0.51
24	Valeraldehyde dibutyl acetal	258.241	0.029492	1.8102	0.85615	0.64
25	Palmitaldehyde	258.28	0.00051801	4.0646	2.0231	0.8725
26	alpha-Dimorphecolic acid	261.219	0.032535	2.6097	1.3839	0.7175
27	3-(L-Menthoxy)-2-methylpropane-1,2-diol	262.239	0.010428	5.8888	2.558	0.8025
28	N-Succinyl-2-amino-6-ketopimelate	270.064	0.032487	4.5107	2.1734	0.58
29	Gynocardin	284.08	0.041005	5.2179	2.3835	0.5225
30	Octanoylcarnitine	288.218	0.015934	0.39222	-1.3503	0.9225
31	16-Hydroxyhexadecanoic acid	290.271	0.0096734	5.4484	2.4458	0.8125
32	N-Phenylacetylaspartic acid	296.08	0.032535	4.4205	2.1442	0.665
33	Heptanoic acid	302.233	0.048256	0.50176	-0.99493	0.8775
34	(S)-10,16-Dihydroxyhexadecanoic acid	306.265	0.0038954	5.483	2.455	0.82
35	Stearaldehyde	307.239	0.037804	16.837	4.0736	0.795
36	Decanoylcarnitine	316.25	0.0096734	0.3882	-1.3651	0.925
37	3'-O-Methylguanosine	318.084	0.017378	0.31312	-1.6752	0.96
38	(E)-3-Hexadecenoic acid	318.24	0.037238	1.8918	0.9198	0.63
39	Phytosphingosine	318.298	0.00010438	4.1496	2.053	0.87
40	2'-Methoxyacetophenone	345.133	0.02248	0.56381	-0.82672	0.89
41	Polyoxyethylene 40 monostearate	346.331	0.00010438	5.5962	2.4845	0.91
42	Erucic acid	359.29	0.036004	0.52961	-0.917	0.8825
43	10,20-Dihydroxyeicosanoic acid	362.325	0.029492	4.2098	2.0738	0.665
44	4,6-Dimethylnonanoic acid	390.357	0.00018422	6.7533	2.7556	0.905
45	Deoxypyridinoline	413.199	0.029244	8.9022	3.1542	0.7575
46	Proline betaine	428.275	0.045957	2.6283	1.3941	0.6675
47	Homovanillic acid	545.165	0.022352	0.59286	-0.75424	0.8975
48	6-beta-D-Glucopyranosyl-8-beta-D-ribopyranosylapigenin	563.146	0.034213	0.58765	-0.76696	0.9225
49	Chlorothiazide	590.907	0.049841	2.0574	1.0408	0.6025
50	Poncirin	615.168	0.034213	0.55625	-0.8462	0.8675
51	Leucyl-Glutamate	779.408	0.011	0.34701	-1.527	0.905
52	13'-Carboxy-gamma-tocopherol	951.687	0.029492	0.43349	-1.2059	0.865
53	Mannosyl-inositol-phosphorylceramide	1114.73	0.039856	0.53996	-0.88906	0.685
FDR: false discovery rate; VIP: variable importance for porjection; FC: fold change; AUC: area under the curve in ROC analysis
